# Supplementary material for: Evaluating Pharmacists’ Knowledge of Food–Drug Interactions in Croatia: Identifying Gaps and Opportunities
Source: Pharmacy (Basel). 2024 Nov 21;12(6):172. doi: 10.3390/pharmacy12060172 (PMC11587475; doi:10.3390/pharmacy12060172)
Supplement: Supplementary file 1 [file pharmacy-12-00172-s001.zip]

Archive with 1 entries (1 files):
- pharmacy-3268857-supplementary.pdf
